# Supplementary material for: Horizon scanning for European wild pollinators identifies world-leading legislation as a key opportunity for pollinators
Source: Sci Rep. 2026 May 15;16:22153. doi: 10.1038/s41598-026-53025-1 (PMC13369202; doi:10.1038/s41598-026-53025-1)
Supplement: Supplementary file 1 — Supplementary Material 1 [file 41598_2026_53025_MOESM1_ESM.xlsx]

## Sheet: Table S1
Opinion	Novelty	Impact	Multilicative
Nature Restoration Regulation (NNR) ‚ a once in a generation opportunity for wild pollinators	1	1	1
Shifts to populist political parties impact biodiversity agenda	4	7	28
Fumigation/spraying against tiger mosquito (Aedes albopictus) affect wild pollinators & their habitats	2	22	44
Precision applications: innovative crop protection and fertilising equipment enabling significant reduction of pesticide use and related exposure of wild pollinators, for both conventional and biopesticides	14	5	70
Tree planting initiatives displacing existing pollinator-rich habitats	8	13	104
Post-truth era challenges to pollinator conservation	10	11	110
AI and digital tools to identify and monitor wild pollinators	5	24	120
RNAi-based pesticides: a magic bullet?	3	40	120
Intensification of land use	79	2	158
Warmer and wetter winters exacerbate adverse effects of increased nitrogen deposition on flowering plants	9	20	180
Direct impacts of climate change and extreme weather events	63	3	189
Solar parks/solar farms: opportunities and threats to wild pollinators	15	17	255
Removal of restrictions on gene editing crop plants	7	37	259
Decline in landscape diversity	78	4	312
Development of adapted risk assessment toolbox for new crop protection mode of actions (eg biologicals)	19	19	361
Making agricultural diversification profitable and attractive for farmers	61	6	366
Food security trumps sustainability	40	10	400
Artificial snow and plant-pollinator interactions	6	74	444
Changing crop production patterns due to protectionism/war/conflicts	20	23	460
Agroecological transformation of European agriculture may benefit wild pollinators	58	8	464
Effects of vegetation succession and acidification, through nutrient stoichiometry, on the quality of pollinator food resources	13	41	533
Double-edged digital sword: basing management decisions on emerging technologies	16	35	560
European pesticide ban	69	9	621
Plastic pollution: microplastics here, there, and everywhere	27	26	702
Changes in plant communities due to saltwater intrusion	12	59	708
Changes in legislative framework	60	12	720
Soil compaction induced by climate change	29	25	725
Emerging solitary bee cocoon industry	11	67	737
Crop breeding for reduced pollinator dependence (could also link to changing dietary patterns and requirements)	28	29	812
Indirect effects of climate change on wild bees species through effects of mitigating measures (eg land use etc)	52	16	832
Balancing environmental initiatives in agriculture: the need for informed decisions	59	15	885
Will increasing use of biocontrol in crops impact pollinators?	25	36	900
Reduced meat consumption resulting in less demand for alfalfa cultivation leads for the loss of a keystone nectaring plant for insect pollinators in agricultural landscapes	17	56	952
Failure to strengthen pesticide reduction policies (yet again!)	70	14	980
Alternative proteins from synthetic or plant meat as an opportunity or threat to wild pollinators	23	45	1035
New invasive alien species Solenopsis invicta (fire ant) reported in Europe	18	66	1188
Shifting the focus of conservation efforts to early developmental stages	22	55	1210
Pesticide contamination of non-agricultural environments and conservation areas	68	18	1224
Designer crops can support pollinators	24	52	1248
Invasive and native mantids that are expanding their ranges may exert additional predation pressure on populations of native pollinator insects	21	61	1281
Regenerative agriculture and herbicide use	49	27	1323
Negative (sub lethal) effects of pesticides on non-target non-bee insect pollinators	66	21	1386
Bridging policy gaps with modern technology	36	42	1512
The role of local seed mixes, soil microbiomes, and community involvement in supporting pollinators	33	46	1518
Loss of nesting habitats due to increasing impervious surfaces	56	28	1568
Air pollution clouds pollinators scents and reduces performance	31	54	1674
Pollution altering floral nutritional value	34	50	1700
Insect translocations as a conservation practice	26	68	1768
Selection of crop floral traits to improve pollinator visitation	50	38	1900
Treatments to protect managed pollinators from pesticides may impact wild pollinators	39	49	1911
Potential pollinator habitat degradation or destruction by large-scale adoption of electric vehicles	30	64	1920
Climate change causes range expansion and population increases of novel predators	65	31	2015
Pollinators and their habitats decimated in the aftermath of a nuclear arms conflict	44	48	2112
New species (pathogens, parasites, competitors)	72	30	2160
Barriers to hover fly migration	37	60	2220
Restrictive beekeeping legislation for protected areas	42	53	2226
Bivoltinism as an ecological trap in a variable envronment	32	71	2272
Disruption of bees gut microbiota	35	65	2275
Greenwashing initiatives can do more harm than good	54	43	2322
Abandoned meadows becoming forested leads to the decline of mosaic diverse meadows	73	32	2336
Lack of long-term and European-scale pollinator monitoring programs	74	33	2442
Unbalanced private sector investments in honeybee industry	43	57	2451
Emerging diseases in rare species	41	63	2583
Lack of education	76	34	2584
Loss of intraspecific variability and/or reduced body size	51	51	2601
Promoting multiple benefits of pollinators ‚Äì pollinator management	67	39	2613
Poor environmental conditions can increase flower competition by novel or opportunistic nectar-feeders	38	69	2622
Wildflower seed planting ‚Äì unintended harm?	46	58	2668
Impact of heavy metal pollution on wild bee fitness, cognition and mortality	57	47	2679
Tropilaelaps mite threat to resurgent populations of wild honey bees in Europe	45	72	3240
Improper water management	53	62	3286
Invasive plants	77	44	3388
Traffic noise and vibrations	47	73	3431
Do nocturnal and diurnal pollinators mutually compensate for loss of other groups	48	77	3696
Rewilding/Urban greening ‚Äì good for wildlife, and pollinators, but backlash from allergy sufferers	55	70	3850
Increasing adoption of lethal sampling methods	62	75	4650
Lithium mining operation in western Serbia	64	79	5056
The way to a man's heart is through his stomach	71	78	5538
Urban bee keeping	75	76	5700

## Sheet: Table S2
Issue	Short hand name	Novelty	Impact	Multiplicative	Expected direction of impact
Nature Restoration Regulation (NNR) ‚ a once in a generation opportunity for wild pollinators	NNR	2	1	2	Positive
New invasive alien species Solenopsis invicta (fire ant) reported in Europe	Fire ants	1	20	20	Negative
Tree planting initiatives displacing existing pollinator-rich habitats	Trees	6	9	54	Variable
Shifts to populist political parties impact biodiversity agenda	Populist	10	6	60	Negative
Decline in landscape diversity	Landscape diversity	36	2	72	Negative
Direct impacts of climate change and extreme weather events	Climate Change	32	3	96	Negative
RNAi-based pesticides: a magic bullet?	RNAi	4	26	104	Variable
Artificial snow and plant-pollinator interactions	Snow	3	36	108	Negative
Precision applications: innovative crop protection and fertilising equipment enabling significant reduction of pesticide use and related exposure of wild pollinators, for both conventional and biopesticides	Precision agri	12	10	120	Positive
Fumigation/spraying against tiger mosquito (Aedes albopictus) affect wild pollinators & their habitats	Mosquito	5	25	125	Negative
Intensification of land use	Intensification	35	4	140	Negative
Post-truth era challenges to pollinator conservation	Post-truth	9	17	153	Negative
Development of adapted risk assessment toolbox for new crop protection mode of actions (eg biologicals)	Toolbox	7	22	154	Variable
European pesticide ban	Pesticide ban	34	5	170	Positive
Effects of vegetation succession and acidification, through nutrient stoichiometry, on the quality of pollinator food resources	Acidification	8	24	192	Negative
Agroecological transformation of European agriculture may benefit wild pollinators	Agroecological transformation	28	7	196	Positive
Soil compaction induced by climate change	Soil compaction	18	11	198	Negative
Changing crop production patterns due to protectionism/war/conflicts	War/Conflicts	14	15	210	Negative
Failure to strengthen pesticide reduction policies (yet again!)	Pesticide Policies	33	8	264	Negative
Emerging solitary bee cocoon industry	Cocoon	11	27	297	Negative
Food security trumps sustainability	Food security	26	12	312	Negative
Plastic pollution: microplastics here, there, and everywhere	Microplastics	15	21	315	Negative
AI and digital tools to identify and monitor wild pollinators	AI	21	18	378	Positive
Indirect effects of climate change on wild bees species through effects of mitigating measures (eg land use etc)	Indirect climate change	31	13	403	Negative
Changes in legislative framework	Legislative changes	29	14	406	Variable
Making agricultural diversification profitable and attractive for farmers	Crop diversification	27	16	432	Positive
Alternative proteins from synthetic or plant meat as an opportunity or threat to wild pollinators	Alternative proteins	13	34	442	Positive
Warmer and wetter winters exacerbate adverse effects of increased nitrogen deposition on flowering plants	Nitrogen	24	19	456	Negative
Double-edged digital sword: basing management decisions on emerging technologies	Emerging tech	20	23	460	Variable
Solar parks/solar farms: opportunities and threats to wild pollinators	Solar Parks	16	30	480	Variable
Removal of restrictions on gene editing crop plants	Gene editing	17	31	527	Variable
Reduced meat consumption resulting in less demand for alfalfa cultivation leads for the loss of a keystone nectaring plant for insect pollinators in agricultural landscapes	Alfalfa	19	35	665	Negative
Crop breeding for reduced pollinator dependence (could also link to changing dietary patterns and requirements)	Pollinator dependence	23	29	667	Variable
Changes in plant communities due to saltwater intrusion	Saltwater	22	33	726	Negative
Will increasing use of biocontrol in crops impact pollinators?	Biocontrol	25	32	800	Variable
Balancing environmental initiatives in agriculture: the need for informed decisions	Balancing environmental	30	28	840	Positive
